# Supplementary material for: Invited reply to the letter to the editor by McNally et al., 2021
Source: BMC Musculoskelet Disord. 2021 Mar 8;22:256. doi: 10.1186/s12891-021-04118-7 (PMC7941972; doi:10.1186/s12891-021-04118-7)
Supplement: Supplementary file 1 — Additional file 1. [file 12891_2021_4118_MOESM1_ESM.xlsx]

## Sheet: Results
ID	Age	Male	Joint	Date of extraction	Microcalorimetry culture (1=positive, 0 =negative)	Microcalorimetry Time to positivity (hours)	Synovial fluid culture (blood culture bottle)	Synovial fluid culture (native)	Inflammatory joint disease (crystals, psoriasis, RA) (1=yes, 0=no)	Leukocyte count in synovial fluid	Differential count (absolute)	Differential percentage	Revision surgery (1 = yes; 0 = no)	Revision surgery (date)	Intra-operative tissue culture	Sonication culture of intra-operative tissue	Histology of intra-operative tissue (1=positive for infection; 0=negative)	PJI (institutional criteria), 1=PJI; 0=aseptic
CCM-002	58.189	0	knee	2014-10-13	0		No growth	No growth	0	1830	1377	75.2459	0					0
CCM-006	81.6356	0	knee	2014-10-14	0		No growth	No growth	0	514	287	55.8366	0					0
CCM-013	75.6904	0	knee	2014-10-27	0		No growth	No growth	0	574	360	62.7178	0					0
CCM-021	69.8904	1	knee	2014-11-04	0		No growth	No growth	0	47	16	34.0426	1	2014-11-04	no growth (2/2)	NA	0	0
CCM-030	75.7041	0	hip	2014-11-14	1	1.5	MRSA	MRSA	0	669533	629068	93.9562	1	2014-11-15	MRSA (2/2)	NA	1	1
CCM-034	57.2219	0	knee	2014-11-18	0		No growth	No growth	0	NA	NA	NA	1	2014-11-18	S. verstibularis (1/5)	NA	0	0
CVK-047	79.0301	0	knee	2014-11-28	0		No growth	E. faecalis	0	22952	3746	16.321	0					1
CCM-039	77.7123	0	hip	2014-11-22	1	3	E. coli	E. coli	0	144969	130768	90.2041	1	2014-11-23	E. coli (2/2)	E. coli	1	1
CCM-046	59.1671	0	knee	2014-11-27	1		No growth	Bacillus cereus	0	20354	14083	69.1903	1	2014-11-27	P. aeruginosa (3/4)	CoNS	1	1
CVK-049	67.9562	1	knee	2014-11-30	0		No growth	No growth	0	414	150	36.2319	0					0
CVK-057	73.9452	0	knee	2014-12-02	0		No growth	No growth	0	139	36	25.8993	0					0
CCM-063	78.2986	0	hip	2014-12-08	1	5	CoNS	CoNS	0	25183	NA	NA	1	2014-12-08	no growth (1/1)	NA	1	1
CCM-071	66.2575	1	hip	2014-12-14	1	13	S. agalactiae	S. agalactiae	0	205662	190594	92.6734	0					1
CCM-072	66.2603	1	hip	2014-12-15	1	6	S. agalactiae	S. agalactiae	0	NA	NA	NA	1	2014-12-15	S. agalactiae (1/ 3)	S. agalactiae	1	1
CCM-082	66.2603	1	hip	2014-12-18	1	64	CoNS	NA	0	30143	29815	98.9119	0					1
CCM-089	66.263	1	hip	2014-12-19	1	63	CoNS	CoNS	0	NA	NA	NA	1	2014-12-19	CoNS (4/4)	NA	NA	1
CCM-086	76.5041	0	knee	2014-12-29	0		No growth	No growth	0	411	187	45.4988	1	2014-12-29	NA	NA	NA	0
CCM-094	71.7425	1	hip	2015-01-05	0		No growth	No growth	NA	603	195	32.3383	1	2015-01-05	no growth (2/2)	NA	0	0
CCM-100	56.0603	1	hip	2015-01-08	0		No growth	No growth	0	287	207	72.1254	1	2015-01-08	no growth (3/3)	no growth	0	0
CVK-126	68.2438	0	knee	2015-01-21	0		CoNS	No growth	0	21400	19200	89.7196	1	2015-01-21	CoNS (3/4)	CoNS	1	1
CVK-153	74.5315	1	knee	2015-02-06	1	2	S. mitis/oralis	S. mitis/oralis	0	36488	31712	86.9108	1	2015-02-06	S. mitis/oralis (3/4 )	S. mitis/oralis	1	1
CCM-168	79.6438	1	knee	2015-02-18	0		CoNS	CoNS	0	6310	5430	86.0539	1	2015-02-18	no growth (2/2)	CoNS	1	1
CCM-213	67.7726	0	knee	2015-03-12	1	10	S. agalactiae	S. agalactiae	0	NA	NA	NA	0					1
CVK-215	67.7726	0	knee	2015-03-12	1	7	S. agalactiae, C. propionicum	S. agalactiae	0	52409	48545	92.6272	0					1
CVK-247	77.1342	1	hip	2015-04-10	1	1	E. coli	E. coli	0	NA	NA	NA	1	2015-04-10	E. coli (6/6)	E. coli	1	1
CVK-250	77.7616	1	knee	2015-04-14	1	12	S. mitis/oralis	S. mitis/oralis	0	50930	48910	96	0					1
CVK-077	68.6548	1	knee	2014-12-11	0		No growth	No growth	0	215000	155100	72.1395	1	2014-12-11	no growth (5/5)	no growth	1	1
CVK-076	56.7836	1	knee	2014-12-15	0		No growth	No growth	0	15140	13770	90.9511	1	2014-12-15	CoNS (1/4)	no growth	NA	1
CCM-088	64.1205	0	knee	2014-12-23	0		No growth	No growth	1	11147	10599	95.0839	1	2014-12-23	no growth (1/1)	no growth	1	1
CCM-095	73.8575	0	hip	2015-01-06	0		No growth	P. acnes	0	24600	22989	93.4512	1	2015-01-06	C. acnes (3/4)	NA	0	1
CCM-140	63.1205	0	knee	2015-01-29	0		No growth	No growth	0	47160	NA	NA	1	2015-01-29	no growth (5/5)	NA	1	1
CCM-136	78.4384	0	hip	2015-01-28	0		No growth	No growth	0	23180	2211	9.5384	1	2015-01-28	no growth (5/5)	NA	1	1
CCM-061	79.8767	1	knee	2014-12-04	0		No growth	No growth	0	6786	5958	87.7984	1	2014-12-04	no growth (3/3)	no growth	0	1
CVK-050	78.7041	0	hip	2014-11-30	1	15	No growth	NA	0	35910	34150	95.0989	0					1
CCM-003	84.3534	0	knee	2014-10-13	0		No growth	NA	0	27460	25583	93.1646	0					1
CCM-035	70.7616	1	hip	2014-11-18	0		No growth	No growth	0	NA	NA	NA	1	2014-11-18	no growth (5/5)	CoNs	0	1
CCM-016	81.7534	1	hip	2014-10-29	0		No growth	No growth	1	NA	NA	NA	1	2014-10-29	no growth (2/2)	NA	1	1
CCM-042	70.2082	1	knee	2014-11-25	0		No growth	No growth	0	NA	NA	NA	1	2014-11-25	no growth (1/1)	CoNS	0	1
CVK-084	67.3479	0	hip	2014-12-19	0		No growth	No growth	NA	NA	NA	NA	1	2014-12-19	no growth (6/6)	NA	1	1
CCM-091	41.9452	0	hip	2014-12-22	0		No growth	No growth	NA	2022	1573	77.7943	1	2014-12-22	no growth (2/2)	NA	1	1
CCM-181	80.5479	0	knee	2015-02-23	0		E. coli	No growth	0	907	402	44.3219	0					1
CCM-217	80.5973	0	knee	2015-03-13	0		No growth	No growth	0	487	78	16.0164	1	2015-03-13	no growth (2/2)	no growth	1	1
CCM-058	66.1973	0	knee	2014-12-02	0		No growth	No growth	1	96279	91923	95.4756	1	2014-12-02	no growth (1/1)	NA	0	0
CCM-081	78.7507	0	hip	2014-12-17	0		No growth	No growth	0	NA	NA	NA	1	2014-12-17	no growth (3/3)	NA	NA	0
CCM-068	50.2575	0	hip	2014-12-12	0		No growth	No growth	1	NA	NA	NA	1	2014-12-12	NA	NA	NA	0
CCM-085	80.411	1	hip	2014-12-30	0		No growth	No growth	1	4560	3434	75.307	1	2014-12-30	NA	NA	NA	0
004/NR	45.5562	1	hip	2014-10-13	0		No growth	No growth	0	621	154	24.8		00:00:00	NA	NA	NA	0
005/MU	73.6685	0	knee	2014-10-15	0		No growth	No growth	0	NA	NA	NA	1	2014-10-15	no growth (5/5)	NA	0	0
193/KH	73.8219	0	hip	2015-03-03	0		No growth	No growth	0	NA	NA	NA	1	2015-03-03	no growth (1/1)	no growth	0	0
014/MP	59.2904	0	knee	2014-10-27	0		No growth	No growth	0	561	311	55.4	0	00:00:00	NA	NA	NA	0
017/LW	83.1507	1	knee	2014-10-30	0		No growth	No growth	NA	1306	739	56.6	1	2014-10-30	NA	no growth	NA	0
019/ICH	56.2356	0	knee	2014-11-03	0		No growth	No growth	0	1661	335	20.2	0	00:00:00	NA	NA	NA	0
015/SE	63.0712	1	hip	2014-10-24	0		CoNS	No growth	0	NA	NA	NA	1	2014-10-24	no growth (2/2)	NA	0	0
022/RM	58.3479	1	knee	2014-11-04	0		No growth	No growth	0	NA	NA	NA	1	2014-11-04	CoNS (1/5)	NA	NA	0
023/MJ	58.5315	1	knee	2014-11-04	0		No growth	No growth	0	1418	926	65.3032	1	2014-11-04	C. acnes (1/2)	no growth	0	0
031/SI	79.2548	0	knee	2014-11-17	0		No growth	No growth	0	1400	858	61.2857	0	00:00:00	NA	NA	NA	0
036/MP	59.7479	0	knee	2014-11-19	0		No growth	No growth	0	870	570	65.5172	1	2014-11-19	no growth (4/4)	no growth	1	1
033/LK	73.6493	0	knee	2014-11-17	0		No growth	No growth	0	NA	NA	NA	0	00:00:00	NA	NA	NA	0
032/BE	72.3205	0	knee	2014-11-17	0		No growth	No growth	0	784	418	53.3163	0	00:00:00	NA	NA	NA	0
037/SB	52.5918	0	hip	2014-11-20	0		No growth	CoNS (1CFU)	0	797	517	64.8683	0	00:00:00	NA	NA	NA	0
038/MU	79.011	0	knee	2014-11-21	0		No growth	No growth	0	58940	4740	8.04208	0					1
040/WG	60.6767	0	hip	2014-11-21	0		No growth	No growth	1	NA	NA	NA	1	2014-11-21	NA	no growth	0	0
043/D-ZE	71.0164	0	knee	2014-11-26	0		No growth	No growth	0	1373	225	16.3875	1	2014-11-26	CoNS (2/5)	NA	0	1
044/PJ	77.0658	1	hip	2014-11-26	0		No growth	No growth	0	1527	435	28.4872	0	2014-11-26	NA	NA	NA	0
52/ZH	83.4822	1	hip	2014-11-30	0		No growth	No growth	0	2900	835	28.7931	0					1
053/SH	70.537	1	hip	2014-12-01	0		M. luteus	No growth	0	756	569	75.2646	1	2014-12-01	no growth (2/2)	NA	NA	0
056/LA	60.0301	0	hip	2014-12-01	0		No growth	No growth	0	NA	NA	NA	0	00:00:00	NA	NA	NA	0
074/HI	87.4055	0	hip	2014-12-16	0		No growth	No growth	0	895	395	44.1341	1	2014-12-16	no growth (3/3)	NA	0	0
079/LP	52.7014	0	knee	2014-12-15	0		No growth	No growth	0	NA	NA	NA	1	2014-12-15	no growth (1/1)	NA	NA	0
087/SM	71.189	0	knee	2014-12-29	0		No growth	No growth	0	1949	971	49.8204	1	2014-12-29	NA	NA	0	0
107/DG	82.9288	1	knee	2015-01-12	0		No growth	No growth	0	838	NA	NA	0	00:00:00	NA	NA	NA	0
120/WA	42	1	knee	2015-01-19	0		No growth	No growth	0	1135	NA	NA	0	00:00:00	NA	NA	NA	0
097/KH	70.7534	0	hip	2015-01-07	0		E. faecalis	No growth	0	1328	895	67.3946	1	2015-01-07	no growth (4/4)	E. faecalis	0	1
121/FD	66.1918	1	hip	2015-01-20	0		No growth	No growth	0	NA	NA	NA	0		NA	NA	NA	0
134/KI	73.674	0	knee	2015-01-26	0		No growth	No growth	NA	453	240	52.9801	0		NA	NA	NA	0
150/HM	79.4521	0	hip	2015-02-05	1	19	No growth	No growth	0	NA	NA	NA	1	2015-02-05	no growth (5/5)	no growth	0	0
155/KH	68.1562	0	knee	2015-02-11	0		No growth	No growth	0	408	304	74.5	0		NA	NA	NA	0
163/FV	84.8247	0	hip	2015-02-13	0		No growth	No growth	0	NA	NA	NA	1	2015-02-13	no growth (3/3)	NA	0	0
164/RC	62.2384	0	hip	2015-02-13	0		No growth	No growth	0	NA	NA	NA	1	2015-02-13	no growth (1/1)	no growth	NA	0
178/DA	60.9342	0	hip	2015-02-20	1	55	E.faecalis	No growth	0	NA	NA	NA	1	2015-02-20	no growth (3/3)	NA	NA	1
189/DA	60.9534	0	hip	2015-02-27	0		No growth	No growth	0	NA	NA	NA	1	2015-02-27	no growth (6/6)	NA	NA	0
182/PF	64.5425	1	knee	2015-02-23	0		No growth	No growth	0	822	528	64.2336	0	2015-02-23	NA	NA	NA	0
184/KC	67.6521	0	hip	2015-02-23	0		No growth	No growth	0	1535	NA	NA	0	2015-02-23	NA	NA	NA	0
187/OS-E	77.0986	0	hip	2015-02-25	1	8	No growth	No growth	0	2202	1591	72.2525	1	2015-02-25	no growth (5/5)	NA	0	1
188/PA	53.4082	0	knee	2015-02-26	0		No growth	No growth	0	930	382	41.0753	0	00:00:00	NA	NA	NA	0
CCM-001	71.2438	1	knee	2014-10-13	0		No growth	No growth	1	2268	1959	86.4	0					0
CCM-096	58.4219	0	knee	2015-01-06	0		No growth	No growth	0	NA	NA	NA	1	2015-01-06	no growth (2/2)	NA	0	0
CCM-078	81.8849	1	hip	2014-12-16	0		No growth	No growth	0	1163	751	64.5744	1	2014-12-16	no growth (2/2)	NA	NA	0
CCM-098	71.6137	0	hip	2015-01-07	0		No growth	No growth	0	357	232	64.986	1	2015-01-07	no growth (4/4)	NA	NA	0
CCM-135	58.5781	1	knee	2015-01-27	0		No growth	No growth	0	NA	NA	NA	1	2015-01-27	no growth (2/2)	no growth	0	0
CCM-180	73.7014	0	knee	2015-02-19	0		No growth	No growth	0	NA	NA	NA	1	2015-02-19	no growth (5/5)	NA	0	0
CCM-080	72.4027	0	knee	2014-12-17	0		No growth	No growth	0	NA	NA	NA	1	2014-12-17	NA	no growth (Ralstonia pickettii)	NA	0
CCM-007	70.1096	1	knee	2014-10-20	0		No growth	No growth	0	NA	NA	NA	0					1
CVK-045	66.4384	0	hip	2014-11-27	0		No growth	No growth	0	487	130	26.694	0					0
CCM-059	74.2548	0	knee	2014-12-02	1	5.5	S. gordonii	S. gordonii	0	NA	NA	NA	1	2014-12-02	S. gordonii (1/1)	NA	1	1
CVK-062	68.6438	1	knee	2014-12-07	0		No growth	No growth	0	425200	257560	60.5738	0					1
CCM-161	78.4767	0	hip	2015-02-11	0		No growth	No growth	0	2154	1631	75.7196	1	2015-02-11	no growth (2/2)	NA	NA	1
CCM-105	52.7699	0	hip	2015-01-09	0		No growth	No growth	0	NA	NA	NA	1	2015-01-09	no growth (1/1)	NA	NA	0
CCM-093	54.5178	1	hip	2015-01-05	0		No growth	No growth	0	NA	NA	NA	1	2015-01-05	no growth (2/2)	no growth	0	0
CCM-113	35.6137	1	hip	2015-01-13	0		No growth	No growth	0	2	2	100	1	2015-01-13	no growth (2/2)	NA	0	0
CCM-118	62.1233	0	knee	2015-01-15	0		No growth	No growth	NA	1727	1199	69.4268	1	2015-01-15	no growth (2/2)	no growth	0	0
CCM-131	76.5178	0	hip	2015-01-23	0		No growth	NA	0	763	467	61.2058	1	2015-01-23	no growth (4/4)	0	NA	0
CCM-133	68.4137	1	knee	2015-01-26	0		No growth	No growth	0	424	160	37.7358	0					0
CVK-139	77.6192	0	hip	2015-01-28	0		No growth	No growth	0	1236	816	66.0194	1	2015-01-28	Aspergillus niger (1/6, 1 CFU)	NA	1	1
CCM-154	66.7753	1	knee	2015-02-09	0		No growth	No growth	0	775	436	56.2581	1	2015-02-09	K. pneumoniae (1/4)	NA	0	1
CCM-175	71.5973	0	hip	2015-02-18	0		No growth	No growth	0	NA	NA	NA	1	2015-02-18	no growth (6/6)	NA	0	0
CVK-260	77.7699	1	knee	2015-04-17	1	14	S. mitis/oralis	S. mitis/oralis	0	39380	37580	95.4	1	2015-04-17	E. faecalis (1/5), Strept. mitis (1/5)	no growth	NA	1
